# Supplementary material for: TCR-NP: a novel approach to prioritize T-cell Receptor repertoire network properties
Source: Stat Innov. Author manuscript; Available in PMC 2025 Mar 6. (PMC11884733)
Supplement: Supp Table 2 [file NIHMS2058198-supplement-Supp_Table_2.xls]

## Sheet: PatientCohort_SummaryStatistics
Supplementary Table 2: Summary of the network property features for the lung cancer data
		Longer Survival OS_mon>=20.3						Shorter Survival OS_mon<20.3
TCR Network Property (NP)	TCR-NP Features	Min	Q1	Median	Mean	Q3	Max	Min	Q1	Median	Mean	Q3	Max	pvalue
Node Count	min_node_count	2	2	2	2	2	2	2	2	2	2	2	2	NA
	q1_node_count	2	2	2	2	2	2	2	2	2	2	2	2	NA
	med_node_count	2	2	2	2	2	2	2	2	2	2	2	2	NA
	mean_node_count	2.613	3.267	3.728	4.004	4.658	6.122	2.192	2.719	3.337	3.544	3.962	6.347	0.12958
	q3_node_count	3	3	3	3	3	3	2	3	3	2.87	3	3	0.00962
	max_node_count	11	29	53	109.6	144	404	3	12	34	62.9	75.25	319	0.14949
Count Pre Infusioon	min_cnt_pre_infu	0	0	0	0.5294	0	9	0	0	0	2.896	0	130	0.39563
	q1_cnt_pre_infu	0	52.25	97.5	135.03	196	375	0	0	77.38	150.24	152.25	775	0.71528
	med_cnt_pre_infu	0	175	338	363.6	459	1025	0	215.9	366.5	494.6	635	2774	0.19583
	mean_cnt_pre_infu	568.8	589.9	829	1145.5	1310	3216.4	0	713.3	919.6	1254.7	1304	7404.7	0.67817
	q3_cnt_pre_infu	263.2	528.5	760	790.5	933.5	1786.5	0	470.6	977.9	1232.5	1332.8	12416.5	0.12521
	max_cnt_pre_infu	8598	13954	35901	75989	69775	403390	0	9236	19560	33811	38983	283060	0.12948
Count Dose2	min_cnt_dose2	0	0	0	0	0	0	0	0	0	0.8542	0	33	0.23105
	q1_cnt_dose2	0	0	6.75	74.56	89.25	384.5	0	0	83.38	145.78	157.75	1146	0.09979
	med_cnt_dose2	0	157	310	341.7	491	1055	0	143	312.5	465.7	678.1	2962	0.23053
	mean_cnt_dose2	509.2	698.6	828.2	1066	977.3	4014.5	0	646.4	939.7	1165.9	1442.2	4114	0.67943
	q3_cnt_dose2	0	352.8	603.8	762.3	901	2553.8	0	466	818.8	1075.4	1447.8	5688.5	0.15133
	max_cnt_dose2	6835	23612	35066	59604	51133	291275	0	10139	23393	36027	49722	275355	0.2263
Diameter Length	min_dia_len	2	2	2	2	2	2	2	2	2	2	2	2	NA
	q1_dia_len	2	2	2	2	2	2	2	2	2	2	2	2	NA
	med_dia_len	2	2	2	2	2	2	2	2	2	2	2	2	NA
	mean_dia_len	2.419	2.632	2.706	2.698	2.765	2.876	2.154	2.466	2.656	2.624	2.805	2.908	0.0778
	q3_dia_len	2	3	3	2.941	3	3	2	3	3	2.823	3	3	0.14795
	max_dia_len	7	12	13	14.06	16	21	3	7	11.5	11.15	15.25	20	0.01518
	prob_NA_assort	0.668	0.6967	0.7157	0.7107	0.7215	0.7742	0.6376	0.69	0.7081	0.7176	0.7256	0.8462	0.44847
Assortativity	min_assort	-1	-1	-1	-1	-1	-1	-1	-1	-1	-1	-1	-1	NA
	q1_assort	-1	-1	-1	-1	-1	-1	-1	-1	-1	-1	-1	-1	NA
	med_assort	-1	-1	-0.8056	-0.8592	-0.7267	-0.6667	-1	-1	-1	-0.8661	-0.7143	-0.5	0.86428
	mean_assort	-0.7566	-0.7124	-0.6918	-0.6889	-0.6789	-0.6229	-1	-0.7477	-0.687	-0.7122	-0.6565	-0.5657	0.12256
	q3_assort	-0.5	-0.5	-0.4861	-0.4469	-0.3956	-0.3333	-1	-0.5	-0.4744	-0.4739	-0.3381	-0.2416	0.34328
	max_assort	-0.25	0.1467	0.2078	0.2	0.2767	0.3821	-1	-0.02192	0.2	0.10134	0.30126	0.55556	0.09205
Transitivity	prob_NA_trans	0.6523	0.6777	0.6976	0.6931	0.7051	0.7339	0.6202	0.6818	0.6928	0.7016	0.7109	0.8462	0.32303
	min_trans	0	0	0	0	0	0	0	0	0	0	0	0	NA
	q1_trans	0	0	0	0	0	0	0	0	0	0	0	0	NA
	med_trans	0	0	0	0	0	0	0	0	0	0.006944	0	0.333333	0.32243
	mean_trans	0.1044	0.1331	0.1406	0.1506	0.1715	0.217	0	0.1218	0.1468	0.1522	0.1718	0.3996	0.89077
	q3_trans	0	0.2013	0.243	0.2256	0.2743	0.3333	0	0.1827	0.2381	0.2362	0.2818	0.8	0.72968
	max_trans	1	1	1	1	1	1	0	1	1	0.9448	1	1	0.07515
Density	min_edg_den	0.01079	0.02185	0.05575	0.06808	0.08615	0.21818	0.01186	0.04167	0.07491	0.13685	0.19901	0.66667	0.0088
	q1_edg_den	0.6667	0.6667	0.6667	0.6863	0.6667	1	0.6667	0.6667	0.6667	0.7257	0.6667	1	0.14795
	med_edg_den	1	1	1	1	1	1	1	1	1	1	1	1	NA
	mean_edg_den	0.8309	0.8492	0.8565	0.8553	0.8595	0.8929	0.8192	0.8411	0.8517	0.8628	0.876	0.9423	0.17487
	q3_edg_den	1	1	1	1	1	1	1	1	1	1	1	1	NA
	max_edg_den	1	1	1	1	1	1	1	1	1	1	1	1	NA
Degree Centrality	min_cen_deg	0	0	0	0	0	0	0	0	0	0	0	0	NA
	q1_cen_deg	0	0	0	0	0	0	0	0	0	0	0	0	NA
	med_cen_deg	0	0	0	0	0	0	0	0	0	0	0	0	NA
	mean_cen_deg	0.06344	0.07871	0.08227	0.08303	0.08758	0.09414	0.05047	0.07786	0.08309	0.08291	0.09013	0.10755	0.96343
	q3_cen_deg	0	0.1207	0.1634	0.1377	0.1667	0.1778	0	0.1373	0.1667	0.1441	0.1778	0.3333	0.6766
	max_cen_deg	0.35	0.5	0.6	0.5619	0.6	0.6667	0.3333	0.5	0.5	0.5141	0.6	0.6667	0.04658
	prob_NA_cen_clo	0.6523	0.6777	0.6976	0.6931	0.7051	0.7339	0.6202	0.6818	0.6928	0.7016	0.7109	0.8462	0.32303
Closeness Centrality	min_cen_clo	0	0	0	0	0	0	0	0	0	0.0526	0	1	0.08426
	q1_cen_clo	0.3952	0.4167	0.4167	0.4145	0.4167	0.4222	0.1194	0.4164	0.4167	0.448	0.419	1	0.11973
	med_cen_clo	0.4834	0.6589	0.75	0.7953	1	1	0.4358	0.6717	0.75	0.801	1	1	0.90351
	mean_cen_clo	0.5961	0.666	0.6848	0.6801	0.7002	0.717	0.5315	0.6635	0.6907	0.7056	0.723	1	0.06744
	q3_cen_clo	1	1	1	1	1	1	1	1	1	1	1	1	NA
	max_cen_clo	1	1	1	1	1	1	1	1	1	1	1	1	NA
Eigenvectoor Centrality	min_egn_cen	1	1	1	1	1	1	1	1	1	1	1	1	NA
	q1_egn_cen	1	1	1	1	1	1	1	1	1	1	1	1	NA
	med_egn_cen	1	1	1	1	1	1	1	1	1	1	1	1	NA
	mean_egn_cen	1.209	1.291	1.32	1.309	1.326	1.365	1.076	1.255	1.311	1.288	1.341	1.384	0.15039
	q3_egn_cen	1.414	1.414	1.414	1.414	1.414	1.414	1	1.414	1.414	1.36	1.414	1.414	0.00962
	max_egn_cen	2.926	4.664	5.54	6.357	7.64	11.419	1.414	3.287	5.109	5.027	6.021	11.057	0.04112
	prob_NA_cen_egn	0.6523	0.6777	0.6976	0.6931	0.7051	0.7339	0.6202	0.6818	0.6928	0.7016	0.7109	0.8462	0.32303
Central Eigen	min_cen_egn	0	0	0	5.225e-17	0	4.441e-16	0	0	0	0.03822	0	0.58579	0.05362
	q1_cen_egn	0.382	0.4444	0.5083	0.4957	0.5357	0.5762	0.191	0.4226	0.5098	0.4972	0.5793	0.5858	0.94127
	med_cen_egn	0.5676	0.5858	0.5858	0.5843	0.5858	0.5858	0.4716	0.5858	0.5858	0.5827	0.5858	0.5858	0.55052
	mean_cen_egn	0.4518	0.5341	0.5434	0.5403	0.5659	0.5865	0.3784	0.5125	0.543	0.5363	0.5651	0.5978	0.69005
	q3_cen_egn	0.5858	0.5858	0.5858	0.5942	0.5858	0.634	0.5858	0.5858	0.5858	0.5932	0.5921	0.634	0.81431
	max_cen_egn	0.6683	0.82	0.8739	0.8533	0.9127	0.9561	0.5858	0.6874	0.8303	0.7879	0.877	0.941	0.01272
